# Supplementary material for: Flexible and Transparent Luminescent Cellulose-Transition Metal Cluster Composites
Source: Nanomaterials (Basel). 2023 Jan 31;13(3):580. doi: 10.3390/nano13030580 (PMC9920715; doi:10.3390/nano13030580)
Supplement: Supplementary file 1 [file nanomaterials-13-00580-s001.zip]

Archive with 1 entries (1 files):
- nanomaterials-2160423 supplementary.pdf
